# Supplementary material for: Transcription of Clock Genes in Medulloblastoma
Source: Cancers (Basel). 2025 Feb 8;17(4):575. doi: 10.3390/cancers17040575 (PMC11852889; doi:10.3390/cancers17040575)
Supplement: Supplementary file 1 [file cancers-17-00575-s001.zip]

Archive with 1 entries (1 files):
- cancers-3396971-supplementary.pptx
